# Supplementary material for: Coping with Pokes: Child, Caregiver, and Clinician Feedback on a Caregiver-Led Educational Resource for Managing Children’s Needle Fear
Source: Nurs Rep. 2026 Jan 20;16(1):31. doi: 10.3390/nursrep16010031 (PMC12844966; doi:10.3390/nursrep16010031)
Supplement: Supplementary file 1 [file nursrep-16-00031-s001.zip]

Archive with 1 entries (1 files):
- Child NF Manuscript-Supplementary Materials.pdf
